# Supplementary material for: Efficient long-term cryopreservation of Arthrospira platensis NIES-39 and adaptation for the Space Algae-2 spaceflight experiment
Source: NPJ Microgravity. 2026 Apr 22;12:56. doi: 10.1038/s41526-026-00598-w (PMC13287806; doi:10.1038/s41526-026-00598-w)
Supplement: Supplementary file 1 — Supplementary Data 1 [file 41526_2026_598_MOESM1_ESM.xlsx]

## Sheet: Table1_Data
Raw Data for Table 1 and 10% DMSO results reported in Results section text
CPA Addition Date	CPA	Input OD750	CPA Addition	Volume Frozen	Days Frozen	Thaw Temperature	Recovery Growth	Replicate	Recovery OD750 Day 0	Recovery OD750 Day 6	Recovery OD750 Day 7	Recovery OD750 Day 17
2023-01-12	10% DMSO	1.048	Resuspend	50 mL	0 - Mock CPA	37°C	Multitron Incubator	1	n.d.	0.805
2023-01-12	10% DMSO	1.048	Resuspend	50 mL	0 - Mock CPA	37°C	Multitron Incubator	2	n.d.	0.757
2023-01-12	10% DMSO	1.048	Resuspend	50 mL	0 - Mock CPA	37°C	Multitron Incubator	3	n.d.	0.776
2023-01-12	10% DMSO	1.048	Resuspend	50 mL	0 - Mock CPA	37°C	Multitron Incubator	4	n.d.	0.819
2023-01-12	10% DMSO	1.048	Resuspend	50 mL	1	37°C	Multitron Incubator	1	n.d.	0.394
2023-01-12	10% DMSO	1.048	Resuspend	50 mL	1	37°C	Multitron Incubator	2	n.d.	0.539
2023-01-12	10% DMSO	1.048	Resuspend	50 mL	1	37°C	Multitron Incubator	3	n.d.	0.56
2023-01-12	10% DMSO	1.048	Resuspend	50 mL	1	37°C	Multitron Incubator	4	n.d.	0.503
2023-02-01	10% DMSO	0.742	Concentrated CPA	50 mL	0 - Mock CPA	37°C	Multitron Incubator	1	n.d.	0.681
2023-02-01	10% DMSO	0.742	Concentrated CPA	50 mL	0 - Mock CPA	37°C	Multitron Incubator	2	n.d.	0.601
2023-02-01	10% DMSO	0.742	Concentrated CPA	50 mL	0 - Mock CPA	37°C	Multitron Incubator	3	n.d.	0.579
2023-02-01	10% DMSO	0.742	Concentrated CPA	50 mL	0 - Mock CPA	37°C	Multitron Incubator	4	n.d.	0.61
2023-02-01	10% DMSO	0.742	Concentrated CPA	50 mL	1	37°C	Multitron Incubator	1	n.d.	0
2023-02-01	10% DMSO	0.742	Concentrated CPA	50 mL	1	37°C	Multitron Incubator	2	n.d.	0
2023-02-01	10% DMSO	0.742	Concentrated CPA	50 mL	1	37°C	Multitron Incubator	3	n.d.	0
2023-02-01	10% DMSO	0.742	Concentrated CPA	50 mL	1	37°C	Multitron Incubator	4	n.d.	0
2023-02-09	10% DMSO	1.456	Resuspend	50 mL	0 - Mock CPA	37°C	Multitron Incubator	1	n.d.	0.417
2023-02-09	10% DMSO	1.456	Resuspend	50 mL	1	37°C	Multitron Incubator	1	n.d.	0.39
2023-02-09	10% DMSO	1.456	Resuspend	50 mL	1	37°C	Multitron Incubator	2	n.d.	0.416
2023-02-09	10% DMSO	1.456	Resuspend	50 mL	1	37°C	Multitron Incubator	3	n.d.	0.474
2023-02-09	10% DMSO	1.308	Resuspend	50 mL	0 - Mock CPA	37°C	Multitron Incubator	1	n.d.	0.477
2023-02-09	10% DMSO	1.308	Resuspend	50 mL	1	37°C	Multitron Incubator	1	n.d.	0.305
2023-02-09	10% DMSO	1.308	Resuspend	50 mL	1	37°C	Multitron Incubator	2	n.d.	0.371
2023-02-09	10% DMSO	1.308	Resuspend	50 mL	1	37°C	Multitron Incubator	3	n.d.	0.333
2023-02-16	10% DMSO	1.61	1:1 Mix	500 mL	0 - Mock CPA	37°C	Multitron Incubator	1	n.d.	0.762
2023-02-16	10% DMSO	1.61	1:1 Mix	500 mL	0 - Mock CPA	37°C	Multitron Incubator	2	n.d.	0.645
2023-02-16	10% DMSO	1.61	1:1 Mix	500 mL	1	37°C	Multitron Incubator	1	n.d.	0.067
2023-02-16	10% DMSO	1.61	1:1 Mix	500 mL	1	37°C	Multitron Incubator	2	n.d.	0.133
2023-02-16	10% DMSO	1.61	1:1 Mix	500 mL	1	37°C	Multitron Incubator	3	n.d.	0.03
2023-02-16	10% DMSO	1.61	1:1 Mix	500 mL	1	37°C	Multitron Incubator	4	n.d.	0.131
2023-02-16	10% DMSO	1.61	1:1 Mix	500 mL	1	37°C	Multitron Incubator	5	n.d.	0.533
2023-02-16	10% DMSO	1.61	1:1 Mix	500 mL	1	37°C	Multitron Incubator	6	n.d.	0.419
2023-02-16	10% DMSO	1.61	1:1 Mix	500 mL	1	37°C	Multitron Incubator	7	n.d.	0.5
2023-02-16	10% DMSO	1.61	1:1 Mix	500 mL	1	37°C	Multitron Incubator	8	n.d.	0.665
2023-03-22	10% DMSO	1.791	1:1 Mix	500 mL	0 - Mock CPA	37°C	Multitron Incubator	1	0.052	0.92
2023-03-22	10% DMSO	1.791	1:1 Mix	500 mL	0 - Mock CPA	37°C	Multitron Incubator	2	0.048	0.817
2023-03-22	10% DMSO	1.791	1:1 Mix	500 mL	1	37°C	Multitron Incubator	1	0.059	0.735
2023-03-22	10% DMSO	1.791	1:1 Mix	500 mL	1	37°C	Multitron Incubator	2	0.056	0.773
2023-04-07	10% Glycerol	1.134	1:1 Mix	500 mL	0 - Mock CPA	37°C	Multitron Incubator	1	0.006	0.001
2023-04-07	10% Glycerol	1.134	1:1 Mix	500 mL	0 - Mock CPA	37°C	Multitron Incubator	2	0.009	0.006
2023-04-07	10% Glycerol	1.134	1:1 Mix	500 mL	1	37°C	Multitron Incubator	3	0.01	0.01
2023-04-07	10% Glycerol	1.134	1:1 Mix	500 mL	1	37°C	Multitron Incubator	1	0.007	inviable
2023-04-07	10% Glycerol	1.134	1:1 Mix	500 mL	1	37°C	Multitron Incubator	2	0.006	inviable
2023-04-07	10% Glycerol	1.134	1:1 Mix	500 mL	1	37°C	Multitron Incubator	3	0.004	inviable
2023-04-07	10% Glycerol	1.134	1:1 Mix	500 mL	1	37°C	Multitron Incubator	4	0.003	inviable
2023-04-07	10% Glycerol	1.134	1:1 Mix	500 mL	1	37°C	Multitron Incubator	5	0.006	inviable
2023-04-07	10% Glycerol	1.134	1:1 Mix	500 mL	1	37°C	Multitron Incubator	6	0.005	inviable
2023-07-27	None	1.431	N/A	500 mL	0 - No CPA	N/A	RT with LED	1	0.034		0.386
2023-07-27	None	1.431	N/A	500 mL	0 - No CPA	N/A	RT with LED	2	0.033		0.422
2023-07-27	None	1.431	N/A	500 mL	0 - No CPA	N/A	RT with LED	3	0.029		0.412
2023-07-27	10% DMSO	1.431	1:1 Mix	500 mL	1	37°C	RT with LED	1	0.032		0.249
2023-07-27	10% DMSO	1.431	1:1 Mix	500 mL	1	37°C	RT with LED	2	0.035		0.218
2023-07-27	10% DMSO	1.431	1:1 Mix	500 mL	1	37°C	RT with LED	3	0.029		0.25
2023-07-27	10% DMSO	1.431	1:1 Mix	500 mL	14	37°C	RT with LED	1	0.039		0.023
2023-07-27	10% DMSO	1.431	1:1 Mix	500 mL	14	37°C	RT with LED	2	0.03		0.023
2023-07-27	10% DMSO	1.431	1:1 Mix	500 mL	14	37°C	RT with LED	3	0.04		0.012
2023-08-16	10% DMSO	1.092	1:1 Mix	500 mL	0 - Mock CPA	37°C	RT with LED	1	0.044	0.401
2023-08-16	10% DMSO	1.092	1:1 Mix	500 mL	0 - Mock CPA	37°C	RT with LED	2	0.061	0.319
2023-08-16	10% DMSO	1.092	1:1 Mix	500 mL	0 - Mock CPA	37°C	RT with LED	3	0.063	0.328
2023-08-16	10% DMSO	1.092	1:1 Mix	500 mL	14	37°C	RT with LED	1	0.039	0.007
2023-08-16	10% DMSO	1.092	1:1 Mix	500 mL	14	37°C	RT with LED	2	0.038	0.008
2023-08-16	10% DMSO	1.092	1:1 Mix	500 mL	14	37°C	RT with LED	3	0.043	0.008
2023-09-07	5% Methanol	0.914	Resuspend	50 mL	0 - Mock CPA	37°C	RT with LED	1	n.d.	0.339		n.d.
2023-09-07	5% Methanol	0.914	Resuspend	50 mL	0 - Mock CPA	37°C	RT with LED	2	n.d.	0.286		n.d.
2023-09-07	5% Methanol	0.914	Resuspend	50 mL	1	37°C	RT with LED	1	n.d.	0.011		0.102
2023-09-07	5% Methanol	0.914	Resuspend	50 mL	1	37°C	RT with LED	2	n.d.	0.012		0.018
2023-09-07	10% Methanol	0.914	Resuspend	50 mL	0 - Mock CPA	37°C	RT with LED	1	n.d.	0.359		n.d.
2023-09-07	10% Methanol	0.914	Resuspend	50 mL	0 - Mock CPA	37°C	RT with LED	2	n.d.	0.226		n.d.
2023-09-07	10% Methanol	0.914	Resuspend	50 mL	1	37°C	RT with LED	1	n.d.	0.008		0.195
2023-09-07	10% Methanol	0.914	Resuspend	50 mL	1	37°C	RT with LED	2	n.d.	0.008		0.18
2023-09-12	10% DMSO + 10% Ficoll-70	1.027	1:1 Mix	500 mL	0 - Mock CPA	37°C	RT with LED	1	n.d.	0.377
2023-09-12	10% DMSO + 10% Ficoll-70	1.027	1:1 Mix	500 mL	0 - Mock CPA	37°C	RT with LED	2	n.d.	0.298
2023-09-12	10% DMSO + 10% Ficoll-70	1.027	1:1 Mix	500 mL	0 - Mock CPA	37°C	RT with LED	3	n.d.	0.188
2023-09-12	10% DMSO + 10% Ficoll-70	1.027	1:1 Mix	500 mL	14	37°C	RT with LED	1	n.d.	0.041
2023-09-12	10% DMSO + 10% Ficoll-70	1.027	1:1 Mix	500 mL	14	37°C	RT with LED	2	n.d.	0.009
2023-09-12	10% DMSO + 10% Ficoll-70	1.027	1:1 Mix	500 mL	14	37°C	RT with LED	3	n.d.	0.039
2023-09-26	None	1.683	1:1 Mix	500 mL	0 - No CPA	N/A	RT with LED	1	n.d.	0.286
2023-09-26	None	1.683	1:1 Mix	500 mL	0 - No CPA	N/A	RT with LED	2	n.d.	0.211
2023-09-26	10% DMSO	1.683	1:1 Mix	500 mL	16	37°C	RT with LED	1	n.d.	0.006
2023-09-26	10% DMSO	1.683	1:1 Mix	500 mL	16	37°C	RT with LED	2	n.d.	0.009
2023-09-26	10% DMSO + 10% Ficoll-70	1.683	1:1 Mix	500 mL	16	37°C	RT with LED	1	n.d.	0.138
2023-09-26	10% DMSO + 10% Ficoll-70	1.683	1:1 Mix	500 mL	16	37°C	RT with LED	2	n.d.	0.096
2023-09-26	10% DMSO + 10% trehalose	1.683	1:1 Mix	500 mL	16	37°C	RT with LED	1	n.d.	0.258
2023-09-26	10% DMSO + 10% trehalose	1.683	1:1 Mix	500 mL	16	37°C	RT with LED	2	n.d.	0.223
2023-11-07	10% DMSO + 0.% PEG 8000	1.475	1:1 Mix	50 mL	0 - Mock CPA	37°C	Multitron Incubator	1	n.d.		0.73
2023-11-07	10% DMSO + 0.% PEG 8000	1.475	1:1 Mix	50 mL	0 - Mock CPA	37°C	Multitron Incubator	2	n.d.		0.67
2023-11-07	10% DMSO + 0.% PEG 8000	1.475	1:1 Mix	50 mL	0 - Mock CPA	37°C	Multitron Incubator	3	n.d.		0.734
2023-11-07	10% DMSO + 0.% PEG 8000	1.475	1:1 Mix	50 mL	14	37°C	Multitron Incubator	1	n.d.		0.555
2023-11-07	10% DMSO + 0.% PEG 8000	1.475	1:1 Mix	50 mL	14	37°C	Multitron Incubator	2	n.d.		0.332
2023-11-07	10% DMSO + 0.% PEG 8000	1.475	1:1 Mix	50 mL	14	37°C	Multitron Incubator	3	n.d.		0.352
2023-11-22	5% Glycine Betaine	1.384	1:1 Mix	50 mL	0 - No CPA	N/A	Multitron Incubator	1	n.d.		1.093
2023-11-22	5% Glycine Betaine	1.384	1:1 Mix	50 mL	0 - No CPA	N/A	Multitron Incubator	2	n.d.		1.067
2023-11-22	5% Glycine Betaine	1.384	1:1 Mix	50 mL	0 - No CPA	N/A	Multitron Incubator	3	n.d.		1.153
2023-11-22	5% Glycine Betaine	1.384	1:1 Mix	50 mL	0 - Mock CPA	37°C	Multitron Incubator	1	n.d.		1.335
2023-11-22	5% Glycine Betaine	1.384	1:1 Mix	50 mL	0 - Mock CPA	37°C	Multitron Incubator	2	n.d.		1.205
2023-11-22	5% Glycine Betaine	1.384	1:1 Mix	50 mL	0 - Mock CPA	37°C	Multitron Incubator	3	n.d.		1.307
2023-11-22	5% Glycine Betaine	1.384	1:1 Mix	50 mL	16	37°C	Multitron Incubator	1	n.d.		0.105
2023-11-22	5% Glycine Betaine	1.384	1:1 Mix	50 mL	16	37°C	Multitron Incubator	2	n.d.		0.156
2023-11-22	5% Glycine Betaine	1.384	1:1 Mix	50 mL	16	37°C	Multitron Incubator	3	n.d.		0.141
2024-06-21	10% Trehalose	1.637	1:1 Mix	500 mL	0 - Mock CPA	37°C	Multitron Incubator	1	0.044		0.63
2024-06-21	10% Trehalose	1.637	1:1 Mix	500 mL	0 - Mock CPA	37°C	Multitron Incubator	2	0.044		0.569
2024-06-21	10% Trehalose	1.637	1:1 Mix	500 mL	17	37°C	Multitron Incubator	1	0.044		0.494
2024-06-21	10% Trehalose	1.637	1:1 Mix	500 mL	17	37°C	Multitron Incubator	2	0.049		0.444
2024-07-11	10% Trehalose	1.16	1:1 Mix	500 mL	0 - Mock CPA	37°C	Multitron Incubator	1	0.04	0.495
2024-07-11	10% Trehalose	1.16	1:1 Mix	500 mL	0 - Mock CPA	37°C	Multitron Incubator	2	0.04	0.478
2024-07-11	10% Trehalose	1.16	1:1 Mix	500 mL	0 - Mock CPA	37°C	Multitron Incubator	3	0.04	0.516
2024-07-11	10% Trehalose	1.16	1:1 Mix	500 mL	33	37°C	Multitron Incubator	1	0.034	0.299
2024-07-11	10% Trehalose	1.16	1:1 Mix	500 mL	33	37°C	Multitron Incubator	2	0.041	0.284
2024-07-11	10% Trehalose	1.16	1:1 Mix	500 mL	33	37°C	Multitron Incubator	3	0.038	0.251

## Sheet: Fig2_Data
Raw Data for Figure 2
CPA	Input OD750	CPA Addition	Volume Frozen	Days Frozen	Replicate	Recovery OD750 Day 0	Recovery OD750 Day 6
10% DMSO	1.1	Resuspend	50 mL	0 - Mock CPA	1	n.d.	0.304
10% DMSO	1.1	Resuspend	50 mL	0 - Mock CPA	2	n.d.	0.281
10% DMSO	1.1	Resuspend	50 mL	0 - Mock CPA	3	n.d.	0.228
10% DMSO	1.1	Resuspend	50 mL	5	1	n.d.	0.058
10% DMSO	1.1	Resuspend	50 mL	5	2	n.d.	0.003
10% DMSO	1.1	Resuspend	50 mL	5	3	n.d.	0.005
10% DMSO	1.1	Resuspend	50 mL	14	1	n.d.	0.026
10% DMSO	1.1	Resuspend	50 mL	14	2	n.d.	0.013
10% DMSO	1.1	Resuspend	50 mL	14	3	n.d.	0.056
10% DMSO	1.1	1:1 Mix	500 mL	0 - Mock CPA	1	0.044	0.401
10% DMSO	1.1	1:1 Mix	500 mL	0 - Mock CPA	2	0.061	0.319
10% DMSO	1.1	1:1 Mix	500 mL	0 - Mock CPA	3	0.063	0.328
10% DMSO	1.1	1:1 Mix	500 mL	5	1	0.055	0.01
10% DMSO	1.1	1:1 Mix	500 mL	5	2	0.042	0.013
10% DMSO	1.1	1:1 Mix	500 mL	5	3	0.052	0.009
10% DMSO	1.1	1:1 Mix	500 mL	14	1	0.039	0.007
10% DMSO	1.1	1:1 Mix	500 mL	14	2	0.038	0.008
10% DMSO	1.1	1:1 Mix	500 mL	14	3	0.043	0.008

## Sheet: Fig3_Data
Raw Data and Growthcurver statistics for Figure 3
CPA	Input OD750	CPA Addition	Volume Frozen	Days Frozen	Replicate	Recovery Growth Start Date	Recovery OD750 Day 0	Recovery OD750 Day 2	Recovery OD750 Day 3	Recovery OD750 Day 4	Recovery OD750 Day 5	Recovery OD750 Day 7	Recovery OD750 Day 9	Recovery OD750 Day 11	Recovery OD750 Day 12	Recovery OD750 Day 13	Recovery OD750 Day 14	k_Growthcurver	k_se_Growthcurver	k_p_Growthcurver	n0_Growthcurver	n0_se_Growthcurver	n0_p_Growthcurver	r_Growthcurver	r_se_Growthcurver	r_p_Growthcurver	sigma_Growthcurver	df_Growthcurver	t_mid_Growthcurver	t_gen_Growthcurver	auc_l_Growthcurver	auc_e_Growthcurver
10% DMSO + 10% trehalose	1.55	1:1 Mix	500 mL	0 - Mock CPA	1	2023-10-18	0.045	0.131			0.401	0.801	1.128				1.89	2.08002	0.0825194	0.000136926	0.0663401	0.0145811	0.0198934	0.016896	0.00139747	0.00121774	0.0397711	3	201.996	41.0243	286.912	279.6
10% DMSO + 10% trehalose	1.55	1:1 Mix	500 mL	0 - Mock CPA	2	2023-10-18	0.041	0.144			0.402	0.769	1.179				2.007	2.23436	0.042345	1.49918e-05	0.0634824	0.00664377	0.00243159	0.0169658	0.00065219	0.000124613	0.0189726	3	208.191	40.8555	296.037	290.112
10% DMSO + 10% trehalose	1.55	1:1 Mix	500 mL	0 - Mock CPA	3	2023-10-18	0.052	0.134			0.358	0.75	1.135				1.921	2.1171	0.0541248	3.67637e-05	0.0561019	0.00862841	0.00738808	0.0174849	0.000949397	0.000349327	0.0259073	3	206.107	39.6425	283.634	277.368
10% DMSO + 10% trehalose	1.55	1:1 Mix	500 mL	20	1	2023-11-07	0.038					0.786	0.778				1.444	1.7339	0.840485	0.287347	0.123766	0.18307	0.621546	0.0121895	0.0100465	0.438833	0.202169	1	210.482	56.8641	234.982	240.072
10% DMSO + 10% trehalose	1.55	1:1 Mix	500 mL	20	2	2023-11-07	0.037					0.455	0.73				1.31	1.50255	0.0146436	0.00620422	0.0400943	0.00250353	0.0396996	0.016407	0.000359175	0.0139344	0.00398027	1	219.214	42.247	185.575	192.168
10% DMSO + 10% trehalose	1.55	1:1 Mix	500 mL	20	3	2023-11-07	0.044					0.602	0.948				1.361	1.42271	0.0192064	0.00859374	0.0341284	0.00654273	0.120583	0.0202953	0.00109676	0.0343695	0.011843	1	182.599	34.153	219.592	230.004
10% DMSO + 10% trehalose	1.55	1:1 Mix	500 mL	35	1	2023-11-22	0.036					0.701	1.146		1.715			2.06807	0.0464067	0.0142831	0.0438223	0.00568622	0.0821464	0.0187846	0.000778801	0.0263788	0.00967068	1	204.04	36.8997	191.95	209.232
10% DMSO + 10% trehalose	1.55	1:1 Mix	500 mL	35	2	2023-11-22	0.048					0.655	1.179		1.752			2.01653	0.0902103	0.0284604	0.0250663	0.00942642	0.228991	0.0217814	0.0021621	0.062987	0.0247954	1	200.864	31.8229	187.483	208.584
10% DMSO + 10% trehalose	1.55	1:1 Mix	500 mL	35	3	2023-11-22	0.044					0.755	1.231		1.715			1.94137	0.0230237	0.00754966	0.0380868	0.00384248	0.0640104	0.0206271	0.000601451	0.0185575	0.00705202	1	189.628	33.6038	200.735	220.836
10% DMSO + 10% trehalose	1.55	1:1 Mix	500 mL	77	1	2024-01-03	0.046	0.109			0.405	0.692	1.128			1.739	1.992	2.2077	0.148388	0.000118855	0.0664931	0.0206792	0.0324201	0.0160779	0.00195975	0.00120282	0.0564392	4	215.951	43.1119	279.441	274.62
10% DMSO + 10% trehalose	1.55	1:1 Mix	500 mL	77	2	2024-01-03	0.051	0.096			0.42	0.674	1.178			1.889	1.975	2.18519	0.067838	5.53732e-06	0.0521974	0.0103776	0.0073345	0.017783	0.00121223	0.000125644	0.0333229	4	208.64	38.9781	287.475	286.392
10% DMSO + 10% trehalose	1.55	1:1 Mix	500 mL	77	3	2024-01-03	0.044	0.108			0.391	0.771	1.154			1.883	1.992	2.20034	0.0538981	2.15154e-06	0.0588976	0.00859039	0.0023692	0.0172862	0.000903769	4.40265e-05	0.0257731	4	207.879	40.0984	291.646	287.976
10% DMSO + 10% trehalose	1.55	1:1 Mix	500 mL	105	1	2024-01-31	0.046	0.093			0.343	0.639	1.17		1.982		2.048	2.24688	0.107486	3.09488e-05	0.0262726	0.0114356	0.0831723	0.0212393	0.00244138	0.000961199	0.0637203	4	208.906	32.6351	291.207	296.208
10% DMSO + 10% trehalose	1.55	1:1 Mix	500 mL	105	2	2024-01-31	0.043	0.101			0.413	0.676	1.086		1.776		2.021	2.35164	0.0943812	1.54015e-05	0.0598666	0.0104451	0.0045887	0.0163657	0.00104771	9.80849e-05	0.0331398	4	222.72	42.3538	283.596	284.544
10% DMSO + 10% trehalose	1.55	1:1 Mix	500 mL	105	3	2024-01-31	0.043	0.095			0.381	0.715	1.163		1.617		1.811	1.91816	0.0289566	3.11134e-07	0.0460535	0.00512163	0.000846732	0.0190286	0.000683939	9.9281e-06	0.0178023	4	194.708	36.4267	275.2	274.176
10% DMSO + 10% trehalose	1.55	1:1 Mix	500 mL	169	1	2024-04-04	0.044		0.179786			0.672566	1.28738		1.96367		2.29716	2.53736	0.103282	0.000147848	0.0428341	0.0122001	0.0391709	0.0186284	0.00157166	0.00129121	0.0427976	3	218.189	37.2091	310.996	315.305
10% DMSO + 10% trehalose	1.55	1:1 Mix	500 mL	169	2	2024-04-04	0.052		0.158361			0.708896	1.16162		2.45738		2.28691	2.63851	0.0753845	5.12822e-05	0.0478145	0.0077069	0.00843787	0.0175718	0.000888777	0.000282757	0.0254724	3	227.202	39.4465	305.02	310.071
10% DMSO + 10% trehalose	1.55	1:1 Mix	500 mL	169	3	2024-04-04	0.044		0.17047			0.690265	1.2585		1.98789		2.29902	2.54861	0.0525901	0.000425525	0.0402969	0.00678663	0.0272114	0.0189253	0.000939058	0.002453	0.021674	2	218.283	36.6253	311.649	309.258
10% DMSO + 10% trehalose	1.55	1:1 Mix	500 mL	226	1	2024-05-31	0.044		0.163018		0.4136	0.865394	1.48579		1.83698		2.2394	2.25504	0.134169	7.34463e-05	0.0453113	0.0229627	0.119722	0.0203912	0.00311422	0.00281251	0.0954438	4	190.625	33.9925	331.145	325.869
10% DMSO + 10% trehalose	1.55	1:1 Mix	500 mL	226	2	2024-05-31	0.048		0.231952		0.414532	0.86912	1.49231		1.97205		2.34839	2.46717	0.124926	3.87778e-05	0.0576672	0.0195721	0.0421197	0.0187175	0.0020872	0.000855549	0.0719489	4	199.411	37.0319	343.718	341.484
10% DMSO + 10% trehalose	1.55	1:1 Mix	500 mL	226	3	2024-05-31	0.049		0.17047		0.441546	0.817885	1.41313		2.00932		2.13507	2.26024	0.0373707	4.47576e-07	0.0408023	0.00600369	0.0024483	0.020793	0.000891717	2.00485e-05	0.0267896	4	192.193	33.3356	328.391	329.034
10% DMSO + 10% trehalose	1.55	1:1 Mix	500 mL	264	1	2024-07-08	0.047	0.105		0.214		0.677	1.121	1.447			1.757	1.86646	0.0274371	2.7977e-07	0.039679	0.00429266	0.000761489	0.0194397	0.000629508	6.55184e-06	0.0168739	4	196.993	35.6562	263.62	263.508
10% DMSO + 10% trehalose	1.55	1:1 Mix	500 mL	264	2	2024-07-08	0.043	0.091		0.2		0.627	1.059	1.492			1.885	2.07648	0.0116927	6.03127e-09	0.0378562	0.00138307	1.05955e-05	0.0186581	0.000202563	8.32891e-08	0.00576486	4	213.647	37.15	262.824	263.232
10% DMSO + 10% trehalose	1.55	1:1 Mix	500 mL	264	3	2024-07-08	0.045	0.103		0.237		0.688	1.088	1.446			1.671	1.77476	0.0149323	3.0053e-08	0.0403191	0.00256873	9.6232e-05	0.0196595	0.000378424	8.21686e-07	0.00979694	4	191.338	35.2577	259.771	260.664
10% DMSO + 10% trehalose	1.55	1:1 Mix	500 mL	322	1	2024-09-04	0.047	0.089			0.446	0.746	1.274		1.376		1.634	1.59741	0.0925877	6.62274e-05	0.0387348	0.02464	0.191044	0.0220972	0.00417151	0.00609883	0.0879725	4	167.209	31.3681	269.567	267.252
10% DMSO + 10% trehalose	1.55	1:1 Mix	500 mL	322	2	2024-09-04	0.047	0.091			0.331	0.709	1.128		1.548		1.895	2.04169	0.129308	9.40073e-05	0.0535155	0.0186717	0.0456464	0.0173777	0.00213148	0.00123185	0.059893	4	208.025	39.8871	270.233	266.52
10% DMSO + 10% trehalose	1.55	1:1 Mix	500 mL	322	3	2024-09-04	0.039	0.103			0.369	0.759	1.3		1.571		1.894	1.89746	0.106872	5.9127e-05	0.0397377	0.0207546	0.128058	0.0206726	0.0032195	0.00302397	0.0801244	4	185.986	33.5298	286.743	283.404
10% DMSO + 10% trehalose	1.55	1:1 Mix	500 mL	365	1	2024-10-17	0.045			0.245		0.797	1.189	1.576		1.789	1.868	1.98221	0.0417103	1.17287e-06	0.0515404	0.00889006	0.00440149	0.0187496	0.00102289	5.21116e-05	0.0271438	4	193.244	36.9686	287.22	288.66
10% DMSO + 10% trehalose	1.55	1:1 Mix	500 mL	365	2	2024-10-17	0.047			0.268		0.771	1.242	1.756		1.922	2.042	2.17797	0.0405003	7.15772e-07	0.0461206	0.00726242	0.00315001	0.0192144	0.000903975	2.89661e-05	0.0252776	4	199.511	36.0744	302.789	306.996
10% DMSO + 10% trehalose	1.55	1:1 Mix	500 mL	365	3	2024-10-17	0.044			0.23		0.725	1.196	1.622		1.787	1.756	1.8673	0.0378463	1.00971e-06	0.0289654	0.0073587	0.017014	0.0220678	0.00145622	0.00011054	0.0324571	4	188.08	31.4099	278.063	284.182

## Sheet: Fig4_Data
Raw Data for Figure 4c
CPA	Input OD750	CPA Addition	Volume Frozen	Days Frozen	Thaw Temperature	Replicate	Recovery OD750 Day 0	Recovery OD750 Day 1	Recovery OD750 Day 2	Recovery OD750 Day 3	Recovery OD750 Day 4	Recovery OD750 Day 5	Recovery OD750 Day 6	Recovery OD750 Day 7	Recovery OD750 Day 8	Recovery OD750 Day 9	Recovery OD750 Day 10	Recovery OD750 Day 11	Recovery OD750 Day 12	Recovery OD750 Day 13	Recovery OD750 Day 14	Recovery OD750 Day 15
No CPA	2.034	None	N/A	0 - No CPA	N/A	1	0.031		0.079			0.264	0.442	0.676		1.107			1.494		2.011
No CPA	2.034	None	N/A	0 - No CPA	N/A	2	0.029		0.084			0.198	0.469	0.66		1.057			1.642		2.016
No CPA	2.034	None	N/A	0 - No CPA	N/A	3	0.024		0.075			0.264	0.427	0.627		1.082			1.597		2.126
No CPA	2.034	None	N/A	0 - No CPA	N/A	Logistic Fit	0.0493	0.0726534	0.106557	0.155203	0.223843	0.318433	0.444637	0.605939	0.801154	1.02239	1.25521	1.48187	1.68641	1.85874	1.99572	2.09964
10% DMSO + 10% trehalose	2.034	1:1 Mix	2 mL	14	RT	1	0.029		0.06			0.218		0.548		1.223			1.624			2.246
10% DMSO + 10% trehalose	2.034	1:1 Mix	2 mL	14	RT	2	0.026		0.061			0.241		0.636		1.103			1.824			2.268
10% DMSO + 10% trehalose	2.034	1:1 Mix	2 mL	14	RT	3	0.022		0.062			0.243		0.541		1.088			1.662			2.243
10% DMSO + 10% trehalose	2.034	1:1 Mix	2 mL	14	RT	Logistic Fit	0.036	0.0551994	0.0842776	0.127849	0.192103	0.284655	0.413558	0.584918	0.799142	1.04729	1.31057	1.56512	1.79005	1.97355	2.11372	2.21553
10% DMSO + 10% trehalose	2.034	1:1 Mix	2 mL	14	37°C	1	0.027		0.064			0.229		0.493		1.231			1.676			2.248
10% DMSO + 10% trehalose	2.034	1:1 Mix	2 mL	14	37°C	2	0.025		0.059			0.199		0.507		1.032			1.747			2.233
10% DMSO + 10% trehalose	2.034	1:1 Mix	2 mL	14	37°C	3	0.022		0.054			0.206		0.489		0.932			1.68			2.158
10% DMSO + 10% trehalose	2.034	1:1 Mix	2 mL	14	37°C	Logistic Fit	0.0266	0.0418967	0.0657444	0.102571	0.158611	0.242016	0.362129	0.527156	0.739816	0.992319	1.26456	1.52918	1.76172	1.94863	2.08839	2.18735
Raw Data for Figure 4d
CPA	Input OD750	CPA Addition	Volume Frozen	Days Frozen	Thaw Temperature	Replicate	Recovery OD750 Day 0	Recovery OD750 Day 1	Recovery OD750 Day 2	Recovery OD750 Day 3	Recovery OD750 Day 4	Recovery OD750 Day 5	Recovery OD750 Day 6	Recovery OD750 Day 7	Recovery OD750 Day 8	Recovery OD750 Day 9	Recovery OD750 Day 10	Recovery OD750 Day 11	Recovery OD750 Day 12	Recovery OD750 Day 13	Recovery OD750 Day 14	Recovery OD750 Day 15
No CPA	1.278	None	N/A	0 - No CPA	N/A	1	0.035		0.113647			0.368887		0.815091		1.41779			2.10154			2.45738
No CPA	1.278	None	N/A	0 - No CPA	N/A	2	0.063		0.0912902			0.311132		0.702375		1.14485			1.81928			2.0857
No CPA	1.278	None	N/A	0 - No CPA	N/A	3	0.031		0.116442			0.344667		0.78435		1.10387			1.78668			2.05403
No CPA	1.278	None	N/A	0 - No CPA	N/A	Logistic Fit	0.0441	0.068645	0.106216	0.16287	0.246395	0.365528	0.527675	0.734844	0.979162	1.24149	1.49625	1.72065	1.90194	2.03843	2.13584	2.20274
7.5 month 10% DMSO + 10% trehalose	1.278	1:1 Mix	500 mL	0 - Mock CPA	37°C	1	0.036		0.0922217			0.375408		0.894271		1.21844			1.90033			2.45925
7.5 month 10% DMSO + 10% trehalose	1.278	1:1 Mix	500 mL	0 - Mock CPA	37°C	2	0.059		0.107126			0.301816		0.829995		1.35817			1.8081			2.24686
7.5 month 10% DMSO + 10% trehalose	1.278	1:1 Mix	500 mL	0 - Mock CPA	37°C	3	0.034		0.0978109			0.355845		0.846763		1.34327			1.84909			2.12483
7.5 month 10% DMSO + 10% trehalose	1.278	1:1 Mix	500 mL	0 - Mock CPA	37°C	Logistic Fit	0.0556	0.0846699	0.128097	0.191928	0.283544	0.410646	0.578914	0.78839	1.03007	1.28562	1.53207	1.74955	1.9269	2.06247	2.16106	2.23019
7.5 month 10% DMSO + 10% trehalose	1.278	1:1 Mix	500 mL	15	37°C	1	0.032			0.158		0.336		0.721		1.194		1.609		1.909		1.977
7.5 month 10% DMSO + 10% trehalose	1.278	1:1 Mix	500 mL	15	37°C	2	0.036			0.161		0.345		0.66		1.193		1.64		1.712		1.998
7.5 month 10% DMSO + 10% trehalose	1.278	1:1 Mix	500 mL	15	37°C	3	0.041			0.181		0.353		0.662		1.2		1.491		1.862		2.072
7.5 month 10% DMSO + 10% trehalose	1.278	1:1 Mix	500 mL	15	37°C	Logistic Fit	0.042	0.0655733	0.101724	0.156273	0.23661	0.350793	0.505142	0.700217	0.926847	1.16574	1.39309	1.58935	1.74501	1.86037	1.94165	1.99688

## Sheet: Fig5_Data
Raw Data for Figure 5c, Cryopreservation in FEP Bags.
CPA	Input OD750	CPA Addition	Volume Frozen	Days Frozen	Thaw Temperature	Replicate	Recovery OD750 Day 0	Recovery OD750 Day 1	Recovery OD750 Day 2	Recovery OD750 Day 3	Recovery OD750 Day 4	Recovery OD750 Day 5	Recovery OD750 Day 6	Recovery OD750 Day 7	Recovery OD750 Day 8	Recovery OD750 Day 9	Recovery OD750 Day 10	Recovery OD750 Day 11	Recovery OD750 Day 12	Recovery OD750 Day 13	Recovery OD750 Day 14	Recovery OD750 Day 15
No CPA	2.034	None	N/A	0 - No CPA	N/A	1	0.031		0.079			0.264	0.442	0.676		1.107			1.494		2.011
No CPA	2.034	None	N/A	0 - No CPA	N/A	2	0.029		0.084			0.198	0.469	0.66		1.057			1.642		2.016
No CPA	2.034	None	N/A	0 - No CPA	N/A	3	0.024		0.075			0.264	0.427	0.627		1.082			1.597		2.126
No CPA	2.034	None	N/A	0 - No CPA	N/A	Logistic Fit	0.0493	0.0726534	0.106557	0.155203	0.223843	0.318433	0.444637	0.605939	0.801154	1.02239	1.25521	1.48187	1.68641	1.85874	1.99572	2.09964
10% DMSO + 10% trehalose	2.034	1:1 Mix	2 mL	14	RT	1	0.029		0.06			0.218		0.548		1.223			1.624			2.246
10% DMSO + 10% trehalose	2.034	1:1 Mix	2 mL	14	RT	2	0.026		0.061			0.241		0.636		1.103			1.824			2.268
10% DMSO + 10% trehalose	2.034	1:1 Mix	2 mL	14	RT	3	0.022		0.062			0.243		0.541		1.088			1.662			2.243
10% DMSO + 10% trehalose	2.034	1:1 Mix	2 mL	14	RT	Logistic Fit	0.036	0.0551994	0.0842776	0.127849	0.192103	0.284655	0.413558	0.584918	0.799142	1.04729	1.31057	1.56512	1.79005	1.97355	2.11372	2.21553
10% DMSO + 10% trehalose	2.034	1:1 Mix	2 mL	14	37°C	1	0.027		0.064			0.229		0.493		1.231			1.676			2.248
10% DMSO + 10% trehalose	2.034	1:1 Mix	2 mL	14	37°C	2	0.025		0.059			0.199		0.507		1.032			1.747			2.233
10% DMSO + 10% trehalose	2.034	1:1 Mix	2 mL	14	37°C	3	0.022		0.054			0.206		0.489		0.932			1.68			2.158
10% DMSO + 10% trehalose	2.034	1:1 Mix	2 mL	14	37°C	Logistic Fit	0.0266	0.0418967	0.0657444	0.102571	0.158611	0.242016	0.362129	0.527156	0.739816	0.992319	1.26456	1.52918	1.76172	1.94863	2.08839	2.18735
Raw Data for Figure 5d, Cryopreservation in 3 mL Syringes.
CPA	Input OD750	CPA Addition	Volume Frozen	Days Frozen	Thaw Temperature	Replicate	Recovery OD750 Day 0	Recovery OD750 Day 1	Recovery OD750 Day 2	Recovery OD750 Day 3	Recovery OD750 Day 4	Recovery OD750 Day 5	Recovery OD750 Day 6	Recovery OD750 Day 7	Recovery OD750 Day 8	Recovery OD750 Day 9	Recovery OD750 Day 10	Recovery OD750 Day 11	Recovery OD750 Day 12	Recovery OD750 Day 13	Recovery OD750 Day 14	Recovery OD750 Day 15
No CPA	1.676	None	N/A	0 - No CPA	N/A	1	0.023				0.103			0.526				1.472			2.126
No CPA	1.676	None	N/A	0 - No CPA	N/A	2	0.022				0.118			0.429				1.528			2.093
No CPA	1.676	None	N/A	0 - No CPA	N/A	3	0.018				0.106			0.272				1.343			1.991
No CPA	1.676	None	N/A	0 - No CPA	N/A	Logistic Fit	0.0146129	0.02408	0.039577	0.0647706	0.105274	0.169236	0.267449	0.411934	0.611645	0.865151	1.15431	1.44651	1.7078	1.9171	2.07046	2.17565
10% DMSO + 10% trehalose	1.676	1:1 Mix	2 mL	21	37°C	1	0.025				0.156			0.843				1.588			1.963
10% DMSO + 10% trehalose	1.676	1:1 Mix	2 mL	21	37°C	2	0.027				0.147			0.773				1.755			1.997
10% DMSO + 10% trehalose	1.676	1:1 Mix	2 mL	21	37°C	3	0.024				0.16			0.708				1.652			2.029
10% DMSO + 10% trehalose	1.676	1:1 Mix	2 mL	21	37°C	Logistic Fit	0.0116847	0.0209188	0.0373202	0.066173	0.11608	0.199936	0.334193	0.533366	0.797774	1.10142	1.39714	1.64236	1.82001	1.93649	2.00796	2.05003

## Sheet: Fig6_Data
Raw Data for Figure 6
CPA	Input OD750	CPA Addition	Volume Frozen	Days Frozen	Thaw Temperature	Replicate	Recovery OD750 Day 0	Recovery OD750 Day 1	Recovery OD750 Day 2	Recovery OD750 Day 3	Recovery OD750 Day 4	Recovery OD750 Day 5	Recovery OD750 Day 6	Recovery OD750 Day 7	Recovery OD750 Day 8	Recovery OD750 Day 9	Recovery OD750 Day 10	Recovery OD750 Day 11	Recovery OD750 Day 12	Recovery OD750 Day 13	Recovery OD750 Day 14	Recovery OD750 Day 15	Recovery OD750 Day 16	Recovery OD750 Day 17
No CPA	1.16	1:1 Mix	2 mL	0 - No CPA	N/A	1	0.017				0.13		0.318		0.689			1.519			2.1			2.13
No CPA	1.16	1:1 Mix	2 mL	0 - No CPA	N/A	2	0.017				0.13		0.362		0.756			1.506			2.057			2.202
No CPA	1.16	1:1 Mix	2 mL	0 - No CPA	N/A	3	0.017				0.139		0.324		0.613			1.606			2.139			2.234
No CPA	1.16	1:1 Mix	2 mL	0 - No CPA	N/A	Logistic Fit	0.0155	0.026159	0.0440041	0.0736216	0.122076	0.199509	0.318737	0.492196	0.724808	1.00486	1.3014	1.57559	1.79913	1.9634	2.07514	2.1472	2.19209	2.21945
10% trehalose	1.16	1:1 Mix	2 mL	33	RT	1	0.02		0.026	0.035			0.075		0.165		0.36				1.234			1.902
10% trehalose	1.16	1:1 Mix	2 mL	33	RT	2	0.015		0.035	0.035			0.073		0.145		0.39				1.371			2.068
10% trehalose	1.16	1:1 Mix	2 mL	33	RT	Logistic Fit	0.00436	0.00691372	0.0109564	0.0173458	0.0274189	0.0432358	0.0679168	0.106056	0.164111	0.25049	0.374748	0.545087	0.763797	1.02216	1.29896	1.56613	1.79926	1.98545
10% trehalose	1.16	1:1 Mix	2 mL	55	37°C	1	0.015		0.038			0.095	0.224		0.526				1.371		1.953		2.223
10% trehalose	1.16	1:1 Mix	2 mL	55	37°C	2	0.013		0.038			0.102	0.299		0.652				1.537		2.033		2.246
10% trehalose	1.16	1:1 Mix	2 mL	55	37°C	3	0.017		0.038			0.16	0.274		0.642				1.534		2.11		2.203
10% trehalose	1.16	1:1 Mix	2 mL	55	37°C	Logistic Fit	0.0213	0.0328077	0.0504056	0.0771467	0.117392	0.17709	0.263773	0.385809	0.550346	0.75972	1.00738	1.27622	1.54218	1.78219	1.98146	2.13578	2.24897	2.32872
10% trehalose	1.16	1:1 Mix	2 mL	69	RT	1	0.017		0.014			0.038	0.111		0.16				0.485			1.512		1.865
10% trehalose	1.16	1:1 Mix	2 mL	69	RT	2	0.015		0.018			0.025	0.089		0.178				0.621			1.282		1.753
10% trehalose	1.16	1:1 Mix	2 mL	69	RT	3	0.015		0.011			0.039	0.056		0.148				0.54			1.361		1.749
10% trehalose	1.16	1:1 Mix	2 mL	69	RT	Logistic Fit	0.00311	0.00493293	0.00782077	0.0123902	0.0196066	0.0309699	0.0487791	0.0764873	0.119109	0.183539	0.278412	0.412849	0.593336	0.818849	1.07663	1.34296	1.59088	1.80024
